# Supplementary material for: Preoperative Clinical Phenotyping for Individualised Rehabilitation in End-Stage Knee Osteoarthritis
Source: J Funct Morphol Kinesiol. 2025 Sep 19;10(3):360. doi: 10.3390/jfmk10030360 (PMC12452372; doi:10.3390/jfmk10030360)
Supplement: Supplementary file 1 [file jfmk-10-00360-s001.zip]

Archive with 2 entries (2 files):
- Supplimentsary File S1.pdf
- Supplimentsary File S2.pdf
